# Supplementary material for: Comparative fitness analysis of D-cycloserine resistant mutants reveals both fitness-neutral and high-fitness cost genotypes
Source: Nat Commun. 2019 Sep 13;10:4177. doi: 10.1038/s41467-019-12074-z (PMC6744398; doi:10.1038/s41467-019-12074-z)
Supplement: Supplementary file 3 — Supplementary Data 1 [file 41467_2019_12074_MOESM3_ESM.xlsx]

## Sheet: supTable3
Supplementary Data 1. List of single nucleotide positions and their occurrence identified on drug gene targets in Coll et al. 2014
	Genomic position	Change	SNP type	Number of occurences
alr	3840391	D322N	NS	1
	3840393	M321T	NS	8
	3840402	R318L	NS	1
	3840636	P240Q	NS	7
	3840639	S239N	NS	1
	3840663	P231L	NS	1
	3840750	E202G	NS	1
	3840786	A190D	NS	1
	3840958	T133A	NS	1
	3841083	L91R	NS	5
	3841197	T53M	NS	1
	3841233	A41G	NS	1
	3840206	A383A	S	1
	3840263	I364I	S	4
	3840371	L328L	S	1
	3840719	L212L	S	29
	3840764	L197L	S	12
	3840869	A162A	S	2
	3840905	F150F	S	1
	3840932	N141N	S	17
	3841048	L103L	S	1
	3841253	A34A	S	1
	3841277	N26N	S	1
ald	3086868	A17T	NS	1
	3086966	D3E	NS	2
	3086982	A55P	NS	1
	3086987	Q56H	NS	4
	3087021	A68T	NS	1
	3087225	V136L	NS	1
	3087426	K203Q	NS	1
	3087504	V229I	NS	1
	3087544	P242L	NS	1
	3087597	P260S	NS	1
	3087600	G261R	NS	2
	3087601	G261V	NS	2
	3087648	G277S	NS	1
	3087658	P280L	NS	1
	3087676	P286L	NS	1
	3087700	L294Q	NS	1
	3087739	K307T	NS	1
	3086984	A55A	S	1
	3087095	F92F	S	3
	3087200	L127L	S	1
	3087263	H148H	S	2
	3087476	Y219Y	S	7
	3087782	V321V	S	2
	3087866	A349A	S	2
ddlA	3336801	H373Y	NS	1
	3336818	A367V	NS	1
	3336825	T365A	NS	965
	3336834	I362V	NS	1
	3336861	D353N	NS	1
	3337136	A261D	NS	1
	3337665	A85T	NS	1
	3337782	I46F	NS	6
	3337788	D44N	NS	31
	3337156	T254T	S	24
	3337249	H223H	S	3
	3337321	G199G	S	10
	3337378	H180H	S	4
	3337480	S146S	S	1
	3337675	G81G	S	1
	3337819	S33S	S	3
cycA	1929935	A508S	NS	1
	1929979	A493V	NS	7
	1930028	R477G	NS	62
	1930253	R402C	NS	1
	1930370	G366S	NS	12
	1930544	A305T	NS	2
	1930562	F299V	NS	1
	1930568	V297L	NS	1
	1930579	A293V	NS	1
	1930589	L290V	NS	1
	1930745	D238N	NS	8
	1930895	P188A	NS	4
	1930898	S187P	NS	13
	1931041	V139G	NS	1
	1931093	G122S	NS	2
	1931179	R93L	NS	1146
	1931224	S78L	NS	2
	1931333	G42R	NS	3
	1931345	G38S	NS	1
	1931399	D20H	NS	1
	1931409	H16Q	NS	1
	1929801	D552D	S	1
	1929816	P547P	S	4
	1929888	L523L	S	1
	1929894	R521R	S	1
	1929960	S499S	S	1
	1930110	V449V	S	1
	1930176	V427V	S	1
	1930191	V422V	S	1
	1930293	I388I	S	2
	1930671	L262L	S	2
	1930701	L252L	S	7
	1930980	E159E	S	1
	1931040	V139V	S	1
	1931043	L138L	S	2
	1931219	L80L	S	58
	1931226	L77L	S	4
	1931408	L17L	S	1
rpoB	759835	A10G	NS	1
	760314	V170F	NS	3
	760321	Q172R	NS	1
	760386	H194Y	NS	1
	760483	Q226R	NS	1
	760566	S254P	NS	1
	760645	P280L	NS	1
	760855	T350I	NS	4
	760878	P358S	NS	1
	760939	L378R	NS	1
	760969	S388L	NS	10
	760975	M390T	NS	4
	760978	E391G	NS	1
	761002	T399I	NS	1
	761005	T400I	NS	1
	761085	T427P	NS	1
	761086	T427I	NS	1
	761088	S428G	NS	4
	761090	S428R	NS	1
	761093	Q429H	NS	1
	761097	S431G	NS	2
	761100	Q432K	NS	2
	761101	Q432P	NS	1
	761109	D435Y	NS	6
	761127	S441T	NS	1
	761128	S441L	NS	2
	761141	H445Q	NS	2
	761143	K446R	NS	1
	761154	S450P	NS	1
	761161	L452P	NS	16
	761167	P454L	NS	2
	761185	E460G	NS	1
	761211	V469L	NS	1
	761245	I480T	NS	1
	761248	E481A	NS	1
	761292	V496L	NS	3
	761293	V496A	NS	1
	761314	F503S	NS	1
	761407	V534A	NS	1
	761441	D545E	NS	1
	761467	L554P	NS	1
	761583	H593Y	NS	1
	761707	D634G	NS	1
	761723	E639D	NS	10
	761821	S672Y	NS	1
	761830	G675D	NS	4
	761926	M707T	NS	1
	761998	L731P	NS	15
	762089	E761D	NS	55
	762211	P802L	NS	1
	762241	E812G	NS	1
	762276	R824S	NS	1
	762285	R827C	NS	1
	762306	P834T	NS	1
	762310	H835R	NS	1
	762311	H835Q	NS	1
	762423	I873F	NS	1
	762501	P899A	NS	1
	762564	M920V	NS	1
	762636	K944E	NS	3
	762667	P954H	NS	1
	762674	E956D	NS	1
	762714	V970M	NS	4
	762974	Q1056H	NS	1
	763045	Q1080R	NS	1
	759818	S4S	S	3
	759914	A36A	S	1
	759923	R39R	S	1
	760106	S100S	S	3
	760115	D103D	S	74
	760184	P126P	S	4
	760478	R224R	S	1
	760490	V228V	S	12
	760493	T229T	S	1
	760856	T350T	S	1
	761291	S495S	S	1
	761489	E561E	S	5
	761729	S641S	S	1
	762101	R765R	S	1
	762138	L778L	S	3
	762152	G782G	S	1
	762434	G876G	S	190
	762836	G1010G	S	1
	762899	V1031V	S	1
	762920	R1038R	S	1
	762929	G1041G	S	1
	762962	G1052G	S	1
	762995	G1063G	S	2
	763031	A1075A	S	745
	763280	I1158I	S	7
gyrA	7323	P8A	NS	5
	7351	P17L	NS	1
	7362	E21Q	NS	1595
	7366	Q22R	NS	1
	7489	G63A	NS	1
	7510	H70R	NS	1
	7521	A74S	NS	4
	7538	E79D	NS	1
	7539	T80A	NS	17
	7550	N83K	NS	1
	7563	G88C	NS	1
	7564	G88A	NS	1
	7566	D89N	NS	3
	7570	A90V	NS	19
	7572	S91P	NS	16
	7585	S95T	NS	1422
	7671	P124A	NS	1
	7723	M141T	NS	1
	7914	L205M	NS	1
	7965	R222W	NS	1
	8016	G239S	NS	1
	8019	T240A	NS	1
	8040	G247S	NS	39
	8056	R252L	NS	13
	8150	F283L	NS	1
	8188	L296P	NS	42
	8373	L358M	NS	4
	8405	H368Q	NS	1
	8452	A384V	NS	122
	8493	L398F	NS	4
	8615	M438I	NS	1
	8626	R442H	NS	11
	8660	D453E	NS	1
	8685	I462V	NS	1
	8688	A463S	NS	6
	8703	I468V	NS	1
	8715	P472S	NS	5
	8842	E514G	NS	1
	9138	Q613E	NS	5
	9217	D639A	NS	9
	9304	G668D	NS	1416
	9328	A676V	NS	1
	9432	L711M	NS	3
	9508	A736V	NS	4
	9729	D810H	NS	1
	9771	D824N	NS	1
	9777	N826D	NS	3
	9780	A827T	NS	1
	9788	D829E	NS	3
	9808	T836M	NS	1
	7316	T5T	S	1
	7577	I92I	S	3
	7580	Y93Y	S	1
	7772	D157D	S	1
	7853	G184G	S	4
	7862	T187T	S	3
	7892	L197L	S	25
	8135	V278V	S	55
	8285	I328I	S	11
	8321	S340S	S	1
	8414	D371D	S	21
	8438	Y379Y	S	1
	8489	K396K	S	8
	8513	V404V	S	1
	8624	R441R	S	3
	8663	D454D	S	1
	8690	A463A	S	3
	8741	R480R	S	8
	8795	I498I	S	1
	8876	Y525Y	S	7
	8930	G543G	S	1
	8948	L549L	S	1
	8978	F559F	S	24
	9035	R578R	S	1
	9041	K580K	S	7
	9047	Y582Y	S	6
	9107	F602F	S	1
	9143	I614I	S	167
	9168	L623L	S	1
	9212	L637L	S	1
	9242	G647G	S	1
	9260	L653L	S	11
	9276	L659L	S	3
	9392	T697T	S	3
	9437	L712L	S	1
	9443	L714L	S	5
	9557	T752T	S	9
	9566	Y755Y	S	18
	9596	A765A	S	8
	9611	D770D	S	8
	9629	A776A	S	3
	9758	A819A	S	1
