# Supplementary material for: Comparative fitness analysis of D-cycloserine resistant mutants reveals both fitness-neutral and high-fitness cost genotypes
Source: Nat Commun. 2019 Sep 13;10:4177. doi: 10.1038/s41467-019-12074-z (PMC6744398; doi:10.1038/s41467-019-12074-z)
Supplement: Supplementary file 4 — Supplementary Data 2 [file 41467_2019_12074_MOESM4_ESM.xlsx]

## Sheet: Sup_Table_X
Supplementary Data 2. Mapping statistics for whole genome sequenced samples
Library_name	Total reads	Mapped reads	% Mapped	Mean foldX coverage (mean depth)	% genome covered
H37Rv_WT	27204744	26720072	98.2184	508.777	99.9947
H37Rv_DCSr_1	24463600	24074151	98.408	458.396	99.8987
H37Rv_DCSr_2	22727054	22366333	98.4128	425.877	99.9001
H37Rv_DCSr_3	25250485	24845396	98.3957	473.081	99.9497
H37Rv_DCSr_4	32814928	32280674	98.3719	614.656	99.9843
H37Rv_DCSr_5	21484818	21076689	98.1004	401.321	99.9899
H37Rv_DCSr_6	27730790	27268949	98.3346	519.228	99.9937
H37Rv_DCSr_7	18838388	18518727	98.3031	352.615	99.9889
H37Rv_DCSr_8	20594927	20230756	98.2317	385.214	99.9922
H37Rv_DCSr_9	20187873	19846131	98.3072	377.89	99.991
H37Rv_DCSr_10	20408688	20022487	98.1077	381.248	99.9948
H37Rv_DCSr_11	19448180	19097746	98.1981	363.64	99.9947
