# Supplementary material for: Comparative fitness analysis of D-cycloserine resistant mutants reveals both fitness-neutral and high-fitness cost genotypes
Source: Nat Commun. 2019 Sep 13;10:4177. doi: 10.1038/s41467-019-12074-z (PMC6744398; doi:10.1038/s41467-019-12074-z)
Supplement: Supplementary file 5 — Supplementary Data 3 [file 41467_2019_12074_MOESM5_ESM.xlsx]

## Sheet: Sup_Table-X
Supplementary Data 3. List of variable single nucleotide positions identified among DCS resistant strains.
Genome Position	H37Rv	WT	DCS1	DCS2	DCS3	DCS4	DCS5	DCS6	DCS7	DCS8	DCS9	DCS10	DCS11	Type of nucleotide change	Aminoacid change	H37Rv gene or intergenic	Gene name	Gene start	Gene end	Tuberculist category	COG category	Annotation
33544	C	C	C	C	C	C	C	C	C	G	C	C	C	synonymous	R107R	Rv0030	Rv0030	33224	33553	conserved hypotheticals	-	hypothetical protein
1837270	G	G	T	G	G	G	G	G	G	G	G	G	G	nonsynonymous	A66S	Rv1633	uvrB	1837075	1839171	information pathways	COG0556L	excinuclease ABC subunit B
1838506	C	C	C	C	C	C	C	C	C	C	T	C	C	nonsynonymous	H478Y	Rv1633	uvrB	1837075	1839171	information pathways	COG0556L	excinuclease ABC subunit B
3246699	G	G	G	G	G	G	G	G	A	G	A	A	G	nonsynonymous	E419K	Rv2931	ppsA	3245445	3251075	lipid metabolism	COG3321Q	phenolpthiocerol synthesis type-I polyketide synthase PPSA
3278306	G	G	A	A	A	G	G	G	G	A	G	G	A	synonymous	F1470F	Rv2940c	mas	3276380	3282715	lipid metabolism	COG3321Q	multifunctional mycocerosic acid synthase membrane-associated MAS
3278390	A	A	G	G	G	A	A	A	A	G	A	A	G	synonymous	V1442V	Rv2940c	mas	3276380	3282715	lipid metabolism	COG3321Q	multifunctional mycocerosic acid synthase membrane-associated MAS
3278391	A	A	C	C	C	A	A	A	A	C	A	A	C	nonsynonymous	V1442G	Rv2940c	mas	3276380	3282715	lipid metabolism	COG3321Q	multifunctional mycocerosic acid synthase membrane-associated MAS
3314422	G	G	G	G	G	G	A	A	G	G	G	G	G	nonsynonymous	T234I	Rv2962c	Rv2962c	3313773	3315122	intermediary metabolism and respiration	COG1819GC	glycosyl transferase
3550149	G	G	A	A	A	G	G	G	G	A	G	G	A			IG_Rv3181c_Rv3182		3550144	3550373
3840391	C	C	T	T	T	T	C	T	T	C	T	T	C	nonsynonymous	D322N	Rv3423c	alr	3840194	3841420	intermediary metabolism and respiration	COG0787M	alanine racemase
3841405	C	C	C	C	C	C	C	C	C	A	C	C	A			IG_Rv3423c_Rv3424c	alr	3840194	3841420	intermediary metabolism and respiration	COG0787M	Promoter region: alanine racemase
