# Supplementary material for: Comparative fitness analysis of D-cycloserine resistant mutants reveals both fitness-neutral and high-fitness cost genotypes
Source: Nat Commun. 2019 Sep 13;10:4177. doi: 10.1038/s41467-019-12074-z (PMC6744398; doi:10.1038/s41467-019-12074-z)
Supplement: Supplementary file 6 — Supplementary Data 4 [file 41467_2019_12074_MOESM6_ESM.xlsx]

## Sheet: Sheet1
Supplementary Data 4. List of primers and probes used in this study
Primer name	Forward	Reverse	Probe
Alr D322N_seq	GGCCATGACACCGATATCCCAG	AACGGTTTTCAGCCTCGCGATA
Alr upstread_seq	ACGGGCGCAATAGGTTCACTTC	CGCGCCATAGTTGCTGATGAGT
Mas_seq	GTGGTGATCGTGTATGGGCCTC	CAGGTCGTTGAGCCCATACCAG
PpsA_seq	TCGTATTTCCTTGACCTGCGCG	CATAGTCTTGCCGGCCACTACC
Rv2962c_seq	ATGCGATTCACACCATCCCCAG	TTCTCCACATGCTGCGGGAATC
alr_qPCR	ACAAGCCTGACGATTCCATCAAC	AGATGCGCCACCTCGAAC	TGTTCAGGCCCAACGGTTTACCG
ddlA_qPCR	GGCCAGGGTGGACTTCTTC	ATCCCGGCATCGTGTTGATCTC	ACCGACGACGGTCCGGTGATCAA
cycA_qPCR	TTCGTGATCTGGACACTTACCA	GCGAGCAGCACGAACCATAG	CGAAACCGAAACCGCAACCGC
ald_qPCR	CCTGCGACACGGGCAGAT	CGTGGTGCCGGAATCCAA	TTGTTCACGTTCTTGCATTTGGCC
mas_qPCR	TTGAGCAGGCCAGTGTGA	CAGGCCGTACTCGATGAATGAG	TCGCACGATCGACGCTGACC
PpsA_qPCR	CCACCCAACGGTCAAATCAC	GCGCGGAAATCTGGTTGTC	CGCCAGCTACCTTGCCAAACG
Rv2962c_qPCR	TCCGGCGGGAGAAATCTG	ACCGTCACCGGCAACTCA	TTGCAACTGGTGTTGAACGCGT
MurD/MurF_qPCR	TGGCAGGCGAGGATACTG	GGTCTCACCGGCTTTGTCAT	TGCCTGCGACTGTTGAGGTTCC
MurI_qPCR	CGCTAGTGCTGGGCTGTA	CCCATCGCCAGTTGAATCAGT	CGCACTATCCACTGCTGTCCGG
SigA_qPCR	GAGGAGCTGGCCAAAGAGATG	CGGGCGTATTGCTGGATTTCC	ACATCACCCCGGAGAAGGTGC
16S rRNA_qPCR	GTGATCTGCCCTGCACTTC	ATCCCACACCGCTAAAGCG	AGGACCACGGGATGCATGTCTTGT
D322N_cloning primers	GTGGGGCGGATCTGCATGAACCAGTTCATGGTCGACCTGG	CCAGGTCGACCATGAACTGGTTCATGCAGATCCGCCCCAC
