# Supplementary material for: Comparative fitness analysis of D-cycloserine resistant mutants reveals both fitness-neutral and high-fitness cost genotypes
Source: Nat Commun. 2019 Sep 13;10:4177. doi: 10.1038/s41467-019-12074-z (PMC6744398; doi:10.1038/s41467-019-12074-z)
Supplement: Supplementary file 8 — Source Data [file 41467_2019_12074_MOESM8_ESM.xlsx]

## Sheet: Figure 1
Figure 1 Source data
(a) Drug susceptibility pattern of DCS resistant mutants (MIC90 fold change DCS-R/parent strain)
		MIC90 (µg/mL)
	Strain	INH	RIF	EMB	STR	CIP	PAS	ETH	DCS	TRZ	VAN	TEC	KAN	PZA	POA	MEM
	DCS-R1	0.16	0.02	1.25	0.63	0.39	0.02	0.63	50	100	100	100	0.16	125	125	0.098
	DCS-R2	0.16	0.02	1.25	0.63	0.39	0.02	0.63	50	100	100	100	0.16	125	125	0.098
	DCS-R3	0.16	0.02	1.25	0.63	0.39	0.02	0.63	50	100	100	100	0.16	125	125	0.098
	DCS-R4	0.16	0.02	1.25	0.63	0.39	0.02	0.63	50	100	6.25	25	0.16	125	125	0.098
	DCS-R5	0.16	0.02	1.25	0.63	0.39	0.02	0.63	50	100	6.25	25	0.16	125	125	0.098
	DCS-R6	0.16	0.02	1.25	0.63	0.39	0.02	0.63	50	100	6.25	25	0.16	125	125	0.098
	DCS-R7	0.16	0.02	1.25	0.63	0.39	0.02	0.63	50	100	6.25	12.5	0.16	125	125	0.098
	DCS-R8	0.16	0.02	1.25	0.63	0.39	0.02	0.63	50	100	100	50	0.16	125	125	0.098
	DCS-R9	0.16	0.02	1.25	0.63	0.39	0.02	0.63	50	100	6.25	12.5	0.16	125	125	0.098
	DCS-R10	0.16	0.02	1.25	0.63	0.39	0.02	0.63	50	100	6.25	12.5	0.16	125	125	0.098
	DCS-R11	0.16	0.02	1.25	0.63	0.39	0.02	0.63	50	100	100	100	0.16	125	125	0.098
	H37Rv	0.16	0.02	1.25	0.63	0.39	0.02	0.63	6.25	25	25	50	0.16	125	125	0.098
		Fold change in MIC90 compared to H37Rv
	Strain	INH	RIF	EMB	STR	CIP	PAS	ETH	DCS	TRZ	VAN	TEC	KAN	PZA	POA	MEM
	DCS-R1	1	1	1	1	1	1	1	8	4	4	2	1	1	1	1
	DCS-R2	1	1	1	1	1	1	1	8	4	4	2	1	1	1	1
	DCS-R3	1	1	1	1	1	1	1	8	4	4	2	1	1	1	1
	DCS-R4	1	1	1	1	1	1	1	8	4	0.25	0.5	1	1	1	1
	DCS-R5	1	1	1	1	1	1	1	8	4	0.25	0.5	1	1	1	1
	DCS-R6	1	1	1	1	1	1	1	8	4	0.25	0.5	1	1	1	1
	DCS-R7	1	1	1	1	1	1	1	8	4	0.25	0.25	1	1	1	1
	DCS-R8	1	1	1	1	1	1	1	8	4	4	1	1	1	1	1
	DCS-R9	1	1	1	1	1	1	1	8	4	0.25	0.25	1	1	1	1
	DCS-R10	1	1	1	1	1	1	1	8	4	0.25	0.25	1	1	1	1
	DCS-R11	1	1	1	1	1	1	1	8	4	4	2	1	1	1	1

## Sheet: Figure 2
Figure 2 Source data
(a) Relative fitness of DCS-R mutants calculated using competition assays in vitro
			Relative fitness (W)
		Time (Days)	H37Rv vs. DCS-R1		H37Rv vs. DCS-R2		H37Rv vs. DCS-R3		H37Rv vs. DCS-R4		H37Rv vs. DCS-R5		H37Rv vs. DCS-R6		H37Rv vs. DCS-R7		H37Rv vs. DCS-R8		H37Rv vs. DCS-R9		H37Rv vs. DCS-R10		H37Rv vs. DCS-R11
		7	1.09	0.94	0.98	0.9	1.11	1.27	0.92	0.72	1.09	0.37	1.05	1.33	0.94	1.05	0.99	0.63	1.04	1.36	1	0.84	1.33	1.53
		14	1.08	1	1.29	1.01	1.07	1.02	1	0.65	1.07	0.74	0.97	1.06	0.88	0.98	1.08	0.81	0.94	1.09	1.08	0.94	1.2	1.2
		28	1.02	1.06	1.09	1.1	1	1.04	1.08	0.8	1.05	0.8	1.22	1.62	0.93	1.1	1.11	0.95	0.92	1.17	1.08	0.95	1.06	1.27
		56	1.05	1.02	1.12	0.74	1.25	0.81	0.99	0.95	1.07	0.97	1.07	0.73	1.02	0.85	1.04	0.95	0.96	0.98	1.03	0.88	1.03	0.77
(b) Relative fitness of DCS-R mutants obtained during macrophage infection
					CFUs/mL (without INF-γ)						CFUs/mL (with INF-γ)
				Time (hours):	4	24	48	72		Time (hours):	4	24	48	72
				Strain						Strain
				H37Rv	55000	80000	50000	250000		H37Rv	50000	70000	150000	200000
				H37Rv	50000	35000	100000	150000		H37Rv	40000	80000	200000	400000
				H37Rv	30000	70000	50000	500000		H37Rv	60000	70000	250000	150000
				H37Rv	20000	120000	200000	500000		H37Rv	100000	60000	150000	400000
				H37Rv	25000	70000	50000	250000		H37Rv	25000	85000	100000	200000
				H37Rv	5000	100000	100000	300000		H37Rv	20000	60000	100000	150000
				H37Rv	30000	10000	110000	200000		H37Rv	50000	55000	100000	100000
				H37Rv	30000	25000	70000	250000		H37Rv	40000	105000	100000	150000
				H37Rv	25000	35000	85000	250000		H37Rv	35000	45000	50000	450000
				H37Rv	50000	150000	500000	1000000		H37Rv	50000	200000	500000	500000
				H37Rv	50000	50000	500000	500000		H37Rv	50000	50000	500000	500000
				H37Rv	50000	250000	100000	500000		H37Rv	50000	50000		500000
				H37Rv	50000	50000		500000		H37Rv	50000	50000	1000000	500000
				H37Rv	50000	50000		500000		H37Rv	100000	100000	500000	500000
				H37Rv	50000	50000		500000		H37Rv	100000	50000	500000	500000
				H37Rv		50000		50000		H37Rv	150000	50000		500000
				H37Rv		50000				H37Rv	50000	50000	500000	500000
				H37Rv		100000				H37Rv	50000	50000		500000
				DCSR-1	60000	50000	250000	750000		DCSR-1	55000	110000	300000	950000
				DCSR-1	35000	20000	250000	500000		DCSR-1	50000	120000	300000	650000
				DCSR-1	45000	45000	400000	250000		DCSR-1	65000	140000	400000	1200000
				DCSR-1	60000	120000	150000	900000		DCSR-1	60000	300000	700000	200000
				DCSR-1	50000	100000	500000	450000		DCSR-1	60000	300000	400000	150000
				DCSR-1	45000	90000	250000	100000		DCSR-1	45000	350000	200000	150000
				DCSR-1	20000	95000	700000	700000		DCSR-1	90000	100000	550000	950000
				DCSR-1	20000	75000	450000	300000		DCSR-1	105000	50000	650000	1450000
				DCSR-1	15000	80000	450000	200000		DCSR-1	105000	50000	800000	800000
				DCSR-1	50000	100000	1000000	1500000		DCSR-1	50000	350000	1000000	500000
				DCSR-1	50000	100000	500000	1000000		DCSR-1	50000	300000	500000	500000
				DCSR-1	50000	100000	500000	1000000		DCSR-1	50000	250000	500000	500000
				DCSR-1	50000	200000		500000		DCSR-1	100000		500000	1000000
				DCSR-1		100000		500000		DCSR-1	50000		2000000	500000
				DCSR-1		200000		500000		DCSR-1	100000		500000	500000
				DCSR-1		50000		500000		DCSR-1	50000		1000000	500000
				DCSR-1						DCSR-1	200000		1000000	3000000
				DCSR-1						DCSR-1			1000000	1500000
				DCSR-2	10000	95000	125000	500000		DCSR-2	85000	75000	45000	1150000
				DCSR-2	10000	90000	60000	450000		DCSR-2	60000	70000	55000	1050000
				DCSR-2	30000	100000	75000	250000		DCSR-2	45000	65000	75000	950000
				DCSR-2	15000	25000	175000	350000		DCSR-2	40000	75000	60000	800000
				DCSR-2	40000	30000	150000	650000		DCSR-2	40000	60000	95000	800000
				DCSR-2	25000	45000	180000	500000		DCSR-2	40000	35000	60000	400000
				DCSR-2	70000	85000	250000	350000		DCSR-2	55000	120000	105000	350000
				DCSR-2	70000	125000	150000	500000		DCSR-2	65000	70000	55000	550000
				DCSR-2	20000	95000	250000	600000		DCSR-2	45000	75000	40000	500000
				DCSR-2	50000	200000	50000	500000		DCSR-2	50000	150000	1000000	1000000
				DCSR-2	150000	150000	50000			DCSR-2	150000	100000	50000	500000
				DCSR-2	50000	150000	500000	500000		DCSR-2	100000	100000	50000	500000
				DCSR-2	50000	450000	100000	500000		DCSR-2	150000	150000	100000	1500000
				DCSR-2	100000	200000	100000	1500000		DCSR-2	100000	150000	500000	1500000
				DCSR-2	50000	250000	500000	500000		DCSR-2	50000	150000	500000	500000
				DCSR-2	50000		500000	500000		DCSR-2	100000	50000	100000	500000
				DCSR-2						DCSR-2	200000	50000	100000	500000
				DCSR-2						DCSR-2		50000	100000	500000
				DCSR-3	35000	100000	45000			DCSR-3	65000	145000	65000	150000
				DCSR-3	30000	60000	35000			DCSR-3	60000	25000	45000	200000
				DCSR-3	60000	85000	35000	350000		DCSR-3	70000	35000	85000	150000
				DCSR-3	35000	12500	100000	850000		DCSR-3	50000	35000	65000	200000
				DCSR-3	35000	8500	40000	1000000		DCSR-3	60000	35000	95000	250000
				DCSR-3	60000	10500	85000	200000		DCSR-3	35000	40000	95000	150000
				DCSR-3	25000	50000	100000	250000		DCSR-3	55000	50000	60000	450000
				DCSR-3	30000	50000	105000	150000		DCSR-3	45000	50000	75000	450000
				DCSR-3	55000	50000	35000	50000		DCSR-3	20000	150000	90000	400000
				DCSR-3	50000	10000	50000	100000		DCSR-3	50000	50000	100000	500000
				DCSR-3	150000	5000	50000	50000		DCSR-3	50000	50000	100000	500000
				DCSR-3	50000	10000	50000	1000000		DCSR-3	50000	450000	500000	500000
				DCSR-3	150000		50000	500000		DCSR-3	150000	300000	150000	500000
				DCSR-3	100000		500000	500000		DCSR-3	150000	350000	100000	1000000
				DCSR-3	50000		100000	500000		DCSR-3	50000		500000	2000000
				DCSR-3	100000		200000	500000		DCSR-3	150000		150000	1000000
				DCSR-3	100000		500000			DCSR-3	100000		100000
				DCSR-3			500000			DCSR-3	50000		500000
				DCSR-4	20000	40000	35000	100000		DCSR-4	105000	15000	45000	150000
				DCSR-4	20000	25000	20000	150000		DCSR-4	60000	15000	35000	350000
				DCSR-4	10000	60000	20000	150000		DCSR-4	35000	25000	30000	100000
				DCSR-4	25000	85000	10000	250000		DCSR-4	50000	55000	50000	100000
				DCSR-4	35000	35000	15000	150000		DCSR-4	30000	20000	45000	90000
				DCSR-4	30000	35000	50000	100000		DCSR-4	50000	30000	85000	65000
				DCSR-4	35000	90000	45000	100000		DCSR-4	35000	20000	50000	140000
				DCSR-4	40000	95000	40000	150000		DCSR-4	45000	50000	150000	130000
				DCSR-4	45000	115000	10000	250000		DCSR-4	25000	60000	100000	150000
				DCSR-4	50000	150000	50000			DCSR-4	50000	50000	10000	150000
				DCSR-4	50000	50000	50000			DCSR-4	50000	50000	15000	100000
				DCSR-4	50000	150000	50000			DCSR-4	50000	50000	50000	100000
				DCSR-4		50000	150000			DCSR-4		50000	500000	50000
				DCSR-4		100000				DCSR-4		50000	500000	50000
				DCSR-4		150000				DCSR-4		50000	500000	50000
				DCSR-4		150000				DCSR-4			50000
				DCSR-4		250000				DCSR-4
				DCSR-4						DCSR-4
				DCSR-5	55000	100000	20000	35000		DCSR-5	30000	25000	35000	100000
				DCSR-5	55000	100000	40000	35000		DCSR-5	10000	50000	40000	100000
				DCSR-5	50000	85000	20000	35000		DCSR-5	10000	15000	85000	50000
				DCSR-5	35000	55000	45000	135000		DCSR-5	35000	5000	75000	45000
				DCSR-5	30000	70000	25000	140000		DCSR-5	35000	15000	65000	40000
				DCSR-5	20000	90000	25000	125000		DCSR-5	65000	25000	50000	15000
				DCSR-5	20000	45000	40000	85000		DCSR-5	75000	10000	55000	45000
				DCSR-5	35000	35000	15000	55000		DCSR-5	50000	15000	20000	90000
				DCSR-5	35000	25000	25000	5000		DCSR-5	25000	15000	45000	70000
				DCSR-5	50000	50000	50000	150000		DCSR-5	50000	50000	50000	50000
				DCSR-5	100000	50000	50000	50000		DCSR-5	50000	100000	100000	50000
				DCSR-5	150000	50000	50000	50000		DCSR-5	100000	150000	50000	50000
				DCSR-5	50000	100000	50000	150000		DCSR-5	50000	100000	50000	150000
				DCSR-5	100000	200000	50000	100000		DCSR-5	50000	50000	50000	50000
				DCSR-5	100000	100000	100000	200000		DCSR-5	100000	50000	50000	100000
				DCSR-5		50000	50000	150000		DCSR-5	50000		100000
				DCSR-5		50000		200000		DCSR-5			50000
				DCSR-5		50000	50000	50000		DCSR-5			100000
				DCSR-6	115000	70000	15000	30000		DCSR-6	50000	30000	85000	55000
				DCSR-6	65000	70000	40000	25000		DCSR-6	20000	20000	20000	40000
				DCSR-6	35000	110000	20000	50000		DCSR-6	60000	25000	30000	15000
				DCSR-6	10000	25000	30000	80000		DCSR-6	110000	70000	50000	5000
				DCSR-6	15000	35000	25000	115000		DCSR-6	30000	65000	120000	10000
				DCSR-6	20000	40000	40000	50000		DCSR-6	60000	30000	35000	10000
				DCSR-6	20000	125000	40000	60000		DCSR-6	55000	25000	30000	55000
				DCSR-6	25000	75000	40000	30000		DCSR-6	35000	25000	25000	35000
				DCSR-6	50000	60000	25000	65000		DCSR-6	40000	35000	50000	35000
				DCSR-6	100000	150000	100000	50000		DCSR-6	50000	50000	50000	50000
				DCSR-6	50000	200000	50000	150000		DCSR-6	50000	100000	100000	50000
				DCSR-6	100000	100000	50000	100000		DCSR-6	100000	50000	50000	50000
				DCSR-6	50000	150000	50000	50000		DCSR-6		50000	150000	50000
				DCSR-6		50000	50000			DCSR-6			500000	100000
				DCSR-6		100000	50000			DCSR-6			500000	50000
				DCSR-6		50000				DCSR-6			500000	50000
				DCSR-6						DCSR-6			50000	50000
				DCSR-6						DCSR-6			100000
				DCSR-7	20000	35000	35000	65000		DCSR-7	70000	40000	50000	70000
				DCSR-7	20000	65000	20000	10000		DCSR-7	50000	55000	85000	65000
				DCSR-7	5000	75000	25000	20000		DCSR-7	45000	35000	35000	85000
				DCSR-7	30000	35000	15000	50000		DCSR-7	120000	20000	45000	50000
				DCSR-7	30000	25000	25000	45000		DCSR-7	85000	25000	50000	90000
				DCSR-7	40000	30000	5000	20000		DCSR-7	55000	10000	40000	40000
				DCSR-7	40000	25000	65000	25000		DCSR-7	150000	85000	100000	70000
				DCSR-7	40000	45000	20000	35000		DCSR-7	100000	30000	70000	60000
				DCSR-7	10000	30000	10000	35000		DCSR-7	200000	60000	75000	60000
				DCSR-7	50000	100000	50000	50000		DCSR-7	40000	50000	50000	50000
				DCSR-7	50000	550000	50000	50000		DCSR-7	95000	150000	50000	500000
				DCSR-7	50000	400000	50000	100000		DCSR-7	25000	100000	50000	50000
				DCSR-7	50000	100000		500000		DCSR-7	50000	100000	50000	50000
				DCSR-7		50000		500000		DCSR-7	50000	50000	100000	100000
				DCSR-7		150000		1000000		DCSR-7	50000	100000	50000	50000
				DCSR-7				500000		DCSR-7			100000	50000
				DCSR-7				500000		DCSR-7			150000	50000
				DCSR-7				1000000		DCSR-7			150000	250000
				DCSR-8	45000	40000	467000	500000		DCSR-8	50000	100000	50000	450000
				DCSR-8	50000	40000	50000	400000		DCSR-8	30000	105000	200000	550000
				DCSR-8	40000	30000	50000	200000		DCSR-8	20000	50000	150000	200000
				DCSR-8	85000	125000	150000	250000		DCSR-8	20000	35000	300000	350000
				DCSR-8	65000	165000	200000	350000		DCSR-8	10000	40000	400000	350000
				DCSR-8	45000	140000	250000	500000		DCSR-8	40000	80000	100000	650000
				DCSR-8	40000	120000	150000	950000		DCSR-8	30000	250000	150000	650000
				DCSR-8	35000	130000	200000	500000		DCSR-8	25000	100000	400000	1150000
				DCSR-8	70000	125000	250000	1000000		DCSR-8	15000	200000	300000	300000
				DCSR-8	50000	50000	40000	1000000		DCSR-8	300000	200000	500000	500000
				DCSR-8	50000	50000	40000	500000		DCSR-8	100000	250000	500000	500000
				DCSR-8	100000	100000	25000	500000		DCSR-8	50000	400000	500000	500000
				DCSR-8	150000	150000	1000000	500000		DCSR-8	50000	250000	500000	1000000
				DCSR-8	150000	150000	500000	850000		DCSR-8	50000	300000	500000	1000000
				DCSR-8	100000	200000	500000	450000		DCSR-8	100000	450000		1000000
				DCSR-8	50000	250000	350000	150000		DCSR-8	50000
				DCSR-8	50000	400000	400000	500000		DCSR-8	50000
				DCSR-8	50000		400000	500000		DCSR-8
				DCSR-9	55000	30000	145000	250000		DCSR-9	5000	60000	135000	100000
				DCSR-9	40000	30000	150000	150000		DCSR-9	40000	50000	95000	200000
				DCSR-9	70000	45000	125000	200000		DCSR-9	10000	70000	90000	150000
				DCSR-9	65000	50000	85000	150000		DCSR-9	25000	50000	125000	50000
				DCSR-9	70000	90000	90000	100000		DCSR-9	40000	95000	135000	50000
				DCSR-9	25000	90000	105000	250000		DCSR-9	10000	50000	155000	100000
				DCSR-9	75000	100000	200000	150000		DCSR-9	40000	40000	120000	100000
				DCSR-9	60000	120000	100000	200000		DCSR-9	30000	55000	110000	200000
				DCSR-9	75000	55000	300000	200000		DCSR-9	20000	70000	125000	550000
				DCSR-9	50000	50000	500000	500000		DCSR-9	50000	150000	50000	1000000
				DCSR-9	50000	50000	500000	500000		DCSR-9	50000	100000	100000	500000
				DCSR-9	100000	50000	1000000	500000		DCSR-9	50000	50000	250000	500000
				DCSR-9	150000	100000	500000			DCSR-9	50000	200000	50000	500000
				DCSR-9	50000	100000				DCSR-9	50000	100000	250000	500000
				DCSR-9	100000	50000	100000			DCSR-9	50000	50000	200000
				DCSR-9	50000	100000				DCSR-9	50000	100000	200000
				DCSR-9	50000					DCSR-9		100000	150000
				DCSR-9						DCSR-9		50000	50000
				DCSR-10	80000	100000	50000	200000		DCSR-10	20000	60000	50000	120000
				DCSR-10	60000	105000	80000	150000		DCSR-10	25000	75000	150000	165000
				DCSR-10	35000	90000	55000	350000		DCSR-10	80000	70000	127000	145000
				DCSR-10	80000	85000	250000	400000		DCSR-10	10000	80000	107000	500000
				DCSR-10	70000	75000	150000	300000		DCSR-10	5000	65000	100000	200000
				DCSR-10	50000	90000	150000	250000		DCSR-10	50000	35000	105000	150000
				DCSR-10	55000	50000	150000	500000		DCSR-10	15000	100000	60000	200000
				DCSR-10	45000	185000	300000	500000		DCSR-10	35000	105000	75000	300000
				DCSR-10	55000	75000	50000			DCSR-10	20000	50000	85000	150000
				DCSR-10	150000	100000	500000			DCSR-10	50000	100000	50000	450000
				DCSR-10	150000	200000	500000			DCSR-10	100000	200000	100000	150000
				DCSR-10	100000	250000				DCSR-10	50000	50000	50000	150000
				DCSR-10	50000	100000	500000			DCSR-10		100000	50000
				DCSR-10	50000	150000	500000			DCSR-10		50000	150000
				DCSR-10	100000	100000	500000			DCSR-10		100000	50000
				DCSR-10	50000	50000				DCSR-10		150000	500000
				DCSR-10	50000	100000				DCSR-10		200000	500000
				DCSR-10	100000					DCSR-10		50000	500000
				DCSR-11	50000	250000	60000	750000		DCSR-11	25000	20000	850000	150000
				DCSR-11	60000	150000	75000	350000		DCSR-11	60000	20000	250000	150000
				DCSR-11	65000	200000	100000	550000		DCSR-11	10000	20000	450000	150000
				DCSR-11	50000	350000	150000	450000		DCSR-11	100000	115000	165000	150000
				DCSR-11	55000	500000	100000	450000		DCSR-11	15000	25000	80000	150000
				DCSR-11	55000	250000	100000	600000		DCSR-11	15000	40000	40000	150000
				DCSR-11	70000	100000	50000	650000		DCSR-11	55000	60000	100000	50000
				DCSR-11	65000	100000	50000	400000		DCSR-11	60000	115000	100000	150000
				DCSR-11	50000	250000	50000	500000		DCSR-11	30000	55000	200000	50000
				DCSR-11	50000		150000	1000000		DCSR-11	100000	150000	1000000	500000
				DCSR-11	50000		150000	1000000		DCSR-11	100000	50000	1000000	500000
				DCSR-11	100000		50000	500000		DCSR-11	50000	50000	500000
				DCSR-11	150000		500000	500000		DCSR-11	100000	200000	100000	110000
				DCSR-11	100000			2000000		DCSR-11	100000	250000	100000	105000
				DCSR-11	50000			500000		DCSR-11	150000	250000	750000	70000
				DCSR-11	250000			500000		DCSR-11	50000	150000	500000	1500000
				DCSR-11	50000			500000		DCSR-11		150000		500000
				DCSR-11						DCSR-11		50000
(c) Assessment of fitness cost associated with DCS resistance in the mouse model of infection
	1st experiment		Log10CFUs/lung
			H37Rv			DCS-R5			DCS-R11
		Days post infection	Mean	SEM	N	Mean	SEM	N	Mean	SEM	N
		0	1.9	0.5	5	2.34	0.09	5	1.81	0.46	5
		30	6.23	0.12	5	4.04	0.14	5	6.54	0.14	5
		70	5.85	0.1	5	4.08	0.05	5	6.13	0.06	5
		120	6.24	0.15	5	3.93	0.17	5	6.3	0.09	5
	2nd experiment		Log10CFUs/lung
			H37Rv			DCS-R1			DCS-R4			DCS-R6			DCS-R9
		Days post infection	Mean	SEM	N	Mean	SEM	N	Mean	SEM	N	Mean	SEM	N	Mean	SEM	N
		0	1.86	0.24	5	1.39	0.56	5	0.69	0.44	5	2	0.07	5	2.49	0.04	5
		30	5.82	0.27	5	6.3	0.05	5	2.45	0.7	5	3.92	0.24	5	4.13	0.1	5
		70	5.66	0.07	5	5.97	0.1	5	3.06	0.78	5	4.19	0.15	5	4.26	0.05	5
		120	5.71	0.05	5	6.1	0.1	5	3.47	0.35	5	4.09	0.06	5	4.29	0.07	5
	3rd experiment		Log10CFUs/lung
			H37Rv			DCS-R4
		Days post infection	Mean	SEM	N	Mean	SEM	N
		0	2.33095	0.0516778	5	2.44854	0.0580107	5
		30	6.83092	0.0876311	5	4.47481	0.0861096	4
		70	6.87617	0.0800316	5	4.39736	0.054176	5
		120	6.73703	0.0490533	5	4.48579	0.0899107	5
(d) The relative fitness calculated for representative DCSR mutants (1, 4, 5, 6, 9 and 11) at the endpoint
			Relative fitness (W)
			H37Rv vs. DCS-R1		H37Rv vs. DCS-R4		H37Rv vs. DCS-R5		H37Rv vs. DCS-R6		H37Rv vs. DCS-R9		H37Rv vs. DCS-R11
		In vitro (day 56)	1.04		0.97		1.02		0.9		0.97		0.9
		In macrophages (day 3)	1.14		0.65		0.68		0.21		0.61		1.17
		In vivo (day 120)	1.32		0.57		0.44		0.64		0.49		1.05

## Sheet: Figure 3
Figure 3 Source data
(a) qPCR results for differential gene expression (log2 transformed) of selected genes in the DCSR mutants grown in the absence or presence of DCS (10 × MIC for 4h)
			Relative gene expression ratios normalised against H37Rv (untreated)
			alr			ddlA			cycA			ald			mas			ppsA			rv2962			murD/murF			murI
			Mean	Upper Limit	Lower Limit	Mean	Upper Limit	Lower Limit	Mean	Upper Limit	Lower Limit	Mean	Upper Limit	Lower Limit	Mean	Upper Limit	Lower Limit	Mean	Upper Limit	Lower Limit	Mean	Upper Limit	Lower Limit	Mean	Upper Limit	Lower Limit	Mean	Upper Limit	Lower Limit
		DCSR-1	0.822	0.218	3.103	0.932	0.233	3.737	0.949	0.293	3.073	1.613	0.407	6.387	0.631	0.217	1.833	0.889	0.19	4.149	4.095	1.237	13.558	0.831	0.176	3.914	1.036	0.305	3.522
		DCSR-2	0.867	0.774	0.972	0.953	0.856	1.062	0.684	0.614	0.763	2.119	1.622	2.768	0.419	0.373	0.472	0.882	0.779	0.999	2.029	0.964	4.27	0.894	0.682	1.171	0.877	0.762	1.011
		DCSR-3	0.966	0.83	1.124	0.976	0.869	1.096	0.619	0.551	0.695	1.684	1.402	2.024	0.442	0.388	0.504	1.021	0.905	1.151	2.819	2.514	3.161	1	0.864	1.157	0.959	0.86	1.071
		DCSR-4	1.282	1.088	1.509	1.064	0.911	1.244	0.62	0.531	0.724	0.89	0.652	1.215	1.077	0.853	1.36	1.195	0.98	1.458	1.691	0.637	4.489	1	0.779	1.283	1.202	1.02	1.417
		DCSR-5	31.094	26.367	36.668	0.872	0.739	1.03	0.576	0.482	0.687	0.69	0.516	0.924	0.715	0.624	0.82	0.926	0.771	1.111	3.201	2.616	3.917	0.818	0.692	0.967	0.877	0.753	1.022
		DCSR-6	1.233	1.07	1.421	0.927	0.837	1.025	1.007	0.902	1.125	1.751	1.457	2.105	0.672	0.558	0.809	0.742	0.662	0.83	3.19	1.14	8.927	1.001	0.786	1.275	0.877	0.8	0.963
		DCSR-7	1.203	1.1	1.316	0.995	0.913	1.086	1.039	0.983	1.098	1.656	1.49	1.841	0.701	0.66	0.745	0.993	0.86	1.146	5.149	4.839	5.478	0.98	0.901	1.066	0.877	0.826	0.932
		DCSR-8	25.026	19.962	31.374	0.69	0.557	0.856	0.385	0.324	0.457	0.457	0.313	0.668	0.419	0.355	0.496	0.634	0.531	0.757	0.695	0.255	1.891	0.804	0.596	1.086	0.877	0.704	1.093
		DCSR-9	1.295	0.772	2.172	0.985	0.578	1.679	0.862	0.557	1.334	1.527	0.968	2.408	0.975	0.66	1.439	1.026	0.498	2.112	3.864	2.582	5.783	0.787	0.431	1.436	1.151	0.736	1.802
		DCSR-10	1.295	1.142	1.469	1.056	0.958	1.163	0.796	0.732	0.866	1.071	0.884	1.298	0.872	0.768	0.991	1.121	1.016	1.237	1.255	0.203	7.742	0.704	0.466	1.064	0.998	0.858	1.16
		DCSR-11	32.881	29.055	37.211	0.825	0.724	0.94	0.452	0.41	0.499	1.151	0.961	1.38	0.264	0.237	0.295	0.768	0.7	0.842	1.696	1.52	1.892	0.895	0.789	1.014	0.877	0.777	0.99
			Relative gene expression ratios normalised against H37Rv (DCS treated (10x MIC)
			alr			ddlA			cycA			ald			mas			ppsA			rv2962			murD/murF			murI
			Mean	Upper Limit	Lower Limit	Mean	Upper Limit	Lower Limit	Mean	Upper Limit	Lower Limit	Mean	Upper Limit	Lower Limit	Mean	Upper Limit	Lower Limit	Mean	Upper Limit	Lower Limit	Mean	Upper Limit	Lower Limit	Mean	Upper Limit	Lower Limit	Mean	Upper Limit	Lower Limit
		DCSR-1	2.138	1.882	2.429	2.35	2.139	2.583	1.829	1.622	2.063	1.971	1.798	2.161	1.198	1.03	1.394	2.306	2.022	2.63	0.804	0.728	0.889	1.908	1.662	2.191	3.409	3.205	3.627
		DCSR-2	2.459	2.218	2.727	2.449	2.295	2.614	1.641	1.522	1.77	2.587	2.346	2.853	1.082	0.999	1.173	1.811	1.682	1.95	0.759	0.711	0.81	2.531	2.35	2.725	3.354	3.102	3.626
		DCSR-3	2.915	2.564	3.314	2.488	2.106	2.939	1.601	1.354	1.893	3.611	3.172	4.11	1.2	0.988	1.458	1.943	1.693	2.231	0.744	0.653	0.846	2.086	1.685	2.584	3.409	2.833	4.103
		DCSR-4	2.67	2.348	3.035	1.971	1.839	2.113	1.277	1.202	1.358	0.683	0.61	0.765	2.013	1.897	2.137	2.023	1.879	2.177	0.533	0.491	0.578	2.14	1.949	2.35	3.409	3.211	3.62
		DCSR-5	33.488	22.448	49.957	0.995	0.668	1.481	0.631	0.416	0.958	0.654	0.336	1.269	0.734	0.489	1.102	0.974	0.577	1.643	0.513	0.337	0.781	0.841	0.558	1.267	1.142	0.765	1.704
		DCSR-6	1.823	1.667	1.993	1.327	1.214	1.451	1.562	1.437	1.697	0.666	0.439	1.009	0.964	0.861	1.08	0.985	0.907	1.07	1	0.911	1.097	1.485	1.375	1.604	1.876	1.746	2.014
		DCSR-7	0.063	0.001	7.539	1.845	1.62	2.102	2.112	1.773	2.516	2.968	2.788	3.159	1.439	1.374	1.507	1.668	1.574	1.768	1	0.945	1.059	1.533	1.2	1.959	2.315	2.132	2.512
		DCSR-8	18.831	17.281	20.52	0.557	0.507	0.612	0.335	0.289	0.388	0.973	0.686	1.381	0.267	0.237	0.301	0.473	0.434	0.517	0.148	0.125	0.176	0.613	0.557	0.675	0.962	0.892	1.037
		DCSR-9	3.117	2.812	3.454	2.263	2.056	2.492	1.839	1.684	2.01	1.967	1.729	2.238	2.257	2.02	2.522	2.285	2.041	2.558	0.807	0.705	0.925	1.976	1.636	2.388	3.409	3.012	3.859
		DCSR-10	3.302	2.899	3.761	2.37	2.188	2.566	1.914	1.748	2.096	1.728	1.449	2.06	2.035	1.855	2.232	2.304	2.077	2.555	0.696	0.629	0.77	2.102	1.835	2.409	3.409	3.086	3.766
		DCSR-11	21.672	19.348	24.275	0.565	0.517	0.617	0.314	0.283	0.35	1.084	0.933	1.26	0.213	0.198	0.23	0.429	0.389	0.474	0.157	0.137	0.179	0.608	0.564	0.656	0.897	0.829	0.97
(b) Western-blot analysis of Alr expression in the DCSR mutants and parent strain grown in the presence or absence of DCS (10 x MIC for 4h)
(e) pH-rate profile of the reaction catalyzed by wild-type (WT) and D322’N Alr.
		[H+]	pH	Km (mM) WT	Km (mM) D320'N	kcat (s-1) WT	kcat (s-1) D320'N	kcat/Km (M-1 s-1) WT	kcat/Km (M-1 s-1) D320'N
		6.3e-07	6.2	40.83	90.99	3.703	0.6193	90.6931	6.80624
		2.6e-07	6.58	14.57	9.244	6.958	0.9841	477.557	106.458
		1.7e-07	6.78	6.023	2.485	9.153	1.364	1519.67	548.893
		7.9e-08	7.1	3.206	0.999	17.03	2.471	5311.92	2473.47
		3.5e-08	7.45	3.73	0.312	36.56	2.805	9801.61	8990.38
		1e-08	7.98	4.243	0.3017	92.87	3.005	21887.8	9960.23
		4.8e-09	8.32	4.123	0.182	119.1	2.166	28886.7	11901.1
		1.2e-09	8.92	4.742	0.1621	176.7	1.838	37262.8	11338.7
		4.2e-10	9.38	7.131		189.7		26602.2
(f, g and h) Inactivation kinetics of wild-type and D322’N Alr by DCS pH 7.7
		Variable	WT	Error WT	D320'N	Error D320'N
		kinact (s-1)	0.01725	0.00304	0.02417	0.01137
		Ki (mM)	1.156	0.539	346.1	182.9
		Kinact/Ki (M-1s-1)	14.9221	7.44	0.06983	0.0494
